# Supplementary material for: Unveiling the Role of Dissolved Organic Matter on the Hg Phytoavailability in Biochar-Amended Soils
Source: Int J Environ Res Public Health. 2023 Feb 20;20(4):3761. doi: 10.3390/ijerph20043761 (PMC9963283; doi:10.3390/ijerph20043761)
Supplement: Supplementary file 1 [file ijerph-20-03761-s001.zip]

Archive with 1 entries (1 files):
- ijerph-2213219-supplementary.pdf
